# Supplementary material for: Service users' experiences of, and engagement with, a nationally implemented digital diabetes prevention programme
Source: Br J Health Psychol. 2025 Feb 19;30(1):e12787. doi: 10.1111/bjhp.12787 (PMC11837234; doi:10.1111/bjhp.12787)
Supplement: Supplementary file 6 — File S6. [file BJHP-30-0-s005.xlsx]

## Sheet: Experiences
	App	Educational content	Group support	Health coach Pos	Health coach Neg	External Support	Technology	General Experiences	Comments
Provider 1 - Age: 57 - IMD: 10 - White British Male	Found the app very beneficial, especially the leaderboard function (QQ) as it motivates them to do more steps. They are happy with the feedback they receive on their weekly stats for physical activity and weight.	Some of the content can be too medical heavy, but overall they like the articles and they are very useful.	Could not related to people in their group chats, but found it useful and ecouraging to read other peoples experiences (QQ).	Contact with the coach was the necessary amount needed.		Does have support from their partner, their partner tries to follow the programme too.		A good experience overall as they were not expecting the level of interaction they got from the programme. Thinks the programme is tailored to everyone and you can choose what to engage with (QQ). Quite expensive recepies.	Have more personalised feedback from someone. Have blood tests to see if diabetes levels are actually lower to know if the programme is working (Q).
Provider 1 - Age: 64 - IMD: 9 - White British Female	Found the habit function helpful, as it would remind them to do a task. Setting goal on the app also helped as they can visualise their progress. Feedback provided is good too as it encourages them (Q).	Finds the topics of the articles very helpful, likes that they are released every day (QQ).	Found the group support very helpful as there is always someone online for a chat or to help (helps them to be pushed back on track) (Q).	Received really good support from the coach, the coach gave good feedback, suggestions and it would encourage them (tailoring) (Q).		Gets support from family and friends, especially the sister, which helps her lose weight. Also gets support from their partner as they eat toghether.	Did not have isssues setting up the weighing scales, but did not use the smartwatch as they could not link it.	The porgramme is personalisable as you can choose if you want a video or article. Like the overall programme as if they need assistance they can always get it (Q). Did stuggle at the start with weigh ins.	They could ask if users need the starter park with the scales and watch, as people may already own weighing scales and/or smartwatch.
Provider 2 - Age: 46 - IMD: 9 - White British Male	Enjoyes using the app to log the food as they only have to take a pic of it. The logging features of the app are quick, easy and accessible (QQ).	Easy to read and nice pictures and graphics, but a bit basic. Some of the content sent to them couold have just been Googled.	The forum is not very helpful, as It's to generic and not used correctly.	Helped with personalising their goal and makes them feel responsible to follow the programme (Q).	Not very frequent and in-depth contact witth health coach. Only respond once a week (Q).	Their parter is supportive (eat the same food).		Motivated by the app to keep on track. Likes how it's more of a generic lifestyle programme rather than specific into protein and calories intake. It also give support and its personalised (QQ).	Would like more fequent and more indepth feedback and more idepth contact with the coach. Helpful to get a bit more info about the health coaches at the start when selecting their health coach.
Provider 2 - Age: 66 - IMD: 10 - White British Female	Likes setting goals on the app. Likes how they can record themselves saying something (Q). Likes the reminder features.	Very useful material, clear and visual. These types of articles were sent to them every day (Q).	Its nice for them to know the group support is there, even though they do not use it (as they have family support) (QQ).	Really likes the interactions with the health coach, and the education videos they get sent. Health coach sends them personalised pdfs (Q).		Gets a lot of support from their partner and daughter, which they say is good.		Really appreciates the logging feature and it is very tailored as you can choose which health behaviours to log. The health coach engagement is very personalised (Q).	A counting calories features would make them engage more with the app.

## Sheet: Engagement
	App	Educational content	Group support	Health coach	Facilitators of engagement	Technology
Provider 1 - Age: 57 - IMD: 10 - White British Male	Did not engage with food planning or tracking food, thinks there is no need for action planning. Does not use the support on the app, but he is aware of it. But is tracking weight on the app, it helps them understand later on why there might be changes in their weight.	Engages with articles and watched videos on a weekly basis (they like how they are short and easy to read) (QQ).	Does not enage much with chats as its something they don't feel they need. Does respod to some of the coach's commentary that gets posted in the chat though (Q).	Does not engage with the health coach, has they felt they did not need that level of support provided by the coach (Q) (everything was going well for them, but they know they could use the support if needed).	Covid period helped them to have time to use the programme and having family history of dibatetes pushed them to feel the need to do something about their pre-diabetes.
Provider 1 - Age: 64 - IMD: 9 - White British Female	Did not engage with the meal plan and journal. Tracks steps and weight, and also uses the goal functions. Engages with tracking their steps as they enjoy the leaderboard function (QQ).	Engages with an article every day, found this useful to set their mind off before bed.		Enages with health coach - sends messages regularly (usually weekly basis), appreciates having support from a trustworthy source.		Uses the scales they got sent in the post, but not the smartwatch as they could not link it to the app.
Provider 2 - Age: 46 - IMD: 9 - White British Male	Takes pictures of their meals every day, logs their mood, exercise and back pain levels.			Messages the health coach weekly.
Provider 2 - Age: 66 - IMD: 10 - White British Female	Logs their sleep, mood, water and exerscie (they log these becouse of their goals which they set).		Did orgininally chat in the group they were put in, but has now stoped enaging with the group support chats, as not a group sort of person.	Engages with the health coach on a weekly basis, helpful to have the reassurance and feedback. Found it encouraging and motivating as health coach helped them to use the app more.	Fees they have to do what they talked to the coach about (accountability), otherwise the coach is going to know if they have not done it.
